# Supplementary material for: Whole Genome SNP Genotyping and Exome Sequencing Reveal Novel Genetic Variants and Putative Causative Genes in Congenital Hyperinsulinism
Source: PLoS One. 2013 Jul 15;8(7):e68740. doi: 10.1371/journal.pone.0068740 (PMC3711910; doi:10.1371/journal.pone.0068740)
Supplement: Table S1 — TDT data and associated alleles and genes. 144 SNP resulted from TDT analysis at P≤0.005. OR, TDT odd ratio; CI L95 and CI U95, lower and upper 95% confidence interval for TDT odds ratio; Adjusted P-value, empirical p-value by adaptive procedure; A1/A2, A1: minor allele, A2: major allele; NP: number of permutations. (XLS) [file pone.0068740.s004.xls]

## Sheet: Supl.TableS1_TDT_hg19
Table S1. List of 144 SNP resulted from TDT analysis at P≤0.005
refSNP ID	Chr	Position (bp) hg19	OR	IC.L95	IC.U95	Chi-square	P-value	P-valueEMP	NP	Gene Name
rs3775321	4	166929276	7.3	2.2	24.5	14.4	0.00014	4.9e-05	779000	TLL1
rs10852133	15	91098715	0.2	0.1	0.6	8.9	0.0029	0.0002	187000	CRTC3
rs16866889	2	9242427	6.3	1.9	21.4	11.6	0.00065	0.00021	184075	*
rs12367619	12	28239059	8	1.8	34.8	10.9	0.00097	0.00025	154845	*
rs2827308	21	23624026	0.2	0	0.5	11.6	0.00065	0.00025	150849	*
rs1837024	16	66457653	5	1.9	13.1	13.3	0.00026	0.0003	126746	*
rs7679666	4	84706464	0.2	0.1	0.5	12.5	0.00042	0.00034	111104	*
rs17731865	4	179632042	5.8	2	16.6	13.4	0.00026	0.00036	105152	*
rs1018281	17	5515740	0.1	0	0.4	14.2	0.00016	0.0004	87208	*
rs3822313	5	54274874	4.2	1.6	11.1	9.8	0.0017	0.00042	89550	ESM1
rs4691229	4	166915853	0.2	0.1	0.5	12.5	0.00042	0.00043	88644	TLL1
rs11071981	15	68416575	0.1	0	0.5	10.9	0.00097	0.00045	85312	PIAS1
rs7002429	8	40073856	16	2.1	120.6	13.2	0.00027	0.00049	77532	*
rs4280434	2	11512037	7.3	2.2	24.5	14.4	0.00014	0.0007	54670	*
rs2498024	1	208263150	0.1	0	0.5	12.3	0.00047	0.0008	47712	PLXNA2
rs11153495	6	115002021	0.2	0.1	0.7	8	0.0046	0.00085	44865	*
rs4948674	10	45945690	0.2	0.1	0.5	12.5	0.00042	0.00085	44865	*
rs17768428	9	9445270	0.2	0.1	0.6	9.8	0.0017	0.00089	42570	PTPRD
rs479779	1	37256063	0.2	0.1	0.6	10.7	0.0011	0.00092	41202	*
rs11060760	12	130659526	5	1.4	17.3	8	0.0047	0.00094	40549	*
rs2489936	6	161280325	0.2	0	0.5	12.6	0.00039	0.00094	40590	*
rs355951	16	66659449	3.6	1.3	9.7	7.3	0.0067	0.001	38493	CMTM4
rs13340578	8	3952966	0.2	0.1	0.6	8.9	0.0029	0.0011	35388	CSMD1
rs1474021	3	2824558	0.1	0	0.5	12.3	0.00047	0.0011	34965	CNTN4
rs4821623	22	37668578	0.1	0	0.5	11.8	0.00058	0.0011	35424	*
rs7972555	12	77938889	0.2	0.1	0.7	8.9	0.0028	0.0011	34720	*
rs6113019	20	20804514	8.5	2	36.8	11.8	0.00058	0.0012	30504	*
rs6716817	2	11385834	3.7	1.6	8.6	10.9	0.00094	0.0012	31616	ROCK2
rs961573	13	61860079	0.2	0	0.6	10.7	0.0011	0.0013	28623	*
rs6893638	5	144943566	0	0	NA	13	0.00031	0.0014	27412	*
rs11688017	2	211880639	0.3	0.1	0.7	9	0.0027	0.0015	25688	*
rs12600420	17	35048367	4	1.3	12	7.2	0.0073	0.0016	23136	*
rs738110	7	131470351	6	1.3	26.8	7.1	0.0075	0.0016	24250	*
rs12948768	17	78197805	0.1	0	0.6	9	0.0027	0.0017	21868	SLC26A11
rs256209	5	132971131	0.3	0.1	0.7	9	0.0027	0.0017	22885	*
rs7697633	4	91496746	0.3	0.1	0.7	7.8	0.0053	0.0017	22379	FAM109A
rs10149792	14	96633127	0.2	0.1	0.6	8.9	0.0029	0.0018	21450	*
rs10267100	7	115026740	0.3	0.1	0.8	6.4	0.012	0.0018	21098	*
rs1924253	1	209149915	7.5	1.7	32.8	9.9	0.0016	0.0018	21714	*
rs6789345	3	175182072	0	0	NA	10	0.0016	0.0018	20853	NAALADL2
rs11202366	10	88931737	6.5	1.5	28.8	8.1	0.0045	0.0019	20349	FAM35A
rs1912638	15	47973744	8.5	2	36.8	11.8	0.00058	0.0019	20139	SEMA6D
rs7576269	2	129206950	5.7	1.7	19.3	9.8	0.0017	0.0019	19600	*
rs935073	1	9923741	4.3	1.2	15.2	6.3	0.012	0.0019	19880	CTNNBIP1
rs10994675	10	51563993	3.7	1.5	9	9.1	0.0025	0.002	19100	MSMB - NCOA4 - TIMM23B
rs6850817	4	108309510	0.1	0	0.6	10.3	0.0013	0.002	19160	*
rs7610382	3	70454976	0.3	0.1	0.8	6.5	0.011	0.002	19200	*
rs886984	1	230717402	3.3	1.4	7.7	8.5	0.0035	0.002	19300	*
rs11222448	11	130935142	0.4	0.2	0.8	6.5	0.011	0.0021	18278	*
rs311623	19	3200870	0.1	0	0.6	9.9	0.0016	0.0021	18031	NCLN
rs4865033	4	56629407	0	0	NA	14	0.00018	0.0021	17748	*
rs830234	5	165403967	0.2	0	0.7	8.1	0.0045	0.0021	18126	*
rs9294997	6	169780613	0	0	NA	14	0.00018	0.0022	17154	*
rs12981782	19	58201360	0.2	0.1	0.7	8.9	0.0028	0.0023	16541	ZNF551
rs2044698	4	179706939	0.2	0.1	0.6	12.5	0.00041	0.0023	16643	*
rs6578592	11	5269140	0.2	0.1	0.6	8.9	0.0029	0.0023	16286	HBG1
rs6594987	5	116228312	0.2	0.1	0.6	8.9	0.0029	0.0023	16558	*
rs7020327	9	79575486	0.3	0.1	0.7	7.5	0.006	0.0023	16728	*
rs7675752	4	131541099	0	0	NA	10	0.0016	0.0023	16813	*
rs902997	10	105384262	0.2	0	0.5	12.6	0.00039	0.0023	16286	SH3PXD2A
rs9940496	16	88216892	0.1	0	0.6	10.3	0.0013	0.0023	16252	*
rs11129771	3	37833387	4.3	1.2	15.2	6.3	0.012	0.0024	15856	ITGA9
rs13263859	8	70398386	0.1	0	0.6	9.3	0.0023	0.0024	16065	SULF1
rs2998077	10	32428322	5.3	1.8	15.3	11.6	0.00067	0.0024	15792	*
rs6898357	5	166986309	4.7	1.3	16.2	7.1	0.0076	0.0024	15888	ODZ2
rs7573035	2	228221280	13	1.7	99.4	10.3	0.0013	0.0024	16048	MFF
rs7843551	8	31072165	4.2	1.6	11.1	9.8	0.0017	0.0024	16000	*
rs905569	3	113958599	8.5	2	36.8	11.8	0.00058	0.0024	15808	*
rs11073385	15	95314455	4.8	1.6	14	9.8	0.0018	0.0025	15248	*
rs1023617	5	172740329	8	1.8	34.8	10.9	0.00097	0.0026	14475	STC2
rs2883992	2	53057254	0.1	0	0.6	9.3	0.0023	0.0026	14385	*
rs9421561	10	88799072	0.2	0	0.6	10.7	0.0011	0.0026	14445	U6
rs574491	1	160735814	0.2	0	0.5	11.6	0.0006	0.0027	14055	*
rs6726255	2	32494285	0.3	0.1	0.9	5.4	0.02	0.0027	14310	*
rs9530237	13	74345360	0	0	NA	12	0.00053	0.0027	13986	KLF12
rs10486591	7	28766878	0.3	0.1	0.7	8.2	0.0043	0.0028	13692	CREB5
rs10787147	10	111079538	0.1	0	0.6	9.9	0.0016	0.0029	13146	*
rs1569819	20	59467631	0.3	0.1	0.7	9	0.0027	0.0029	13244	*
rs158871	13	22900378	4.7	1.3	16.2	7.1	0.0076	0.0029	13062	*
rs2291220	8	73978819	0.1	0	0.5	12.3	0.00047	0.0029	12935	C8ORF84
rs4259706	1	81659678	0.1	0	0.6	10.3	0.0013	0.0029	12883	*
rs4862780	4	180109258	7.5	1.7	32.8	9.9	0.0016	0.0029	13160	*
rs7712462	5	133022040	2.8	1.1	7.2	5.3	0.022	0.003	12831	*
rs1913002	2	9205549	6.5	1.5	28.8	8.1	0.0045	0.0032	11748	*
rs2511694	8	103715226	0.2	0	0.6	10.7	0.0011	0.0032	11892	*
rs6586107	10	82373516	0.3	0.1	0.7	8.8	0.0031	0.0032	11820	SH2D4B
rs7260133	19	35890434	0.3	0.1	0.6	10	0.0016	0.0032	11712	*
rs10895607	11	104099300	0.3	0.1	0.7	7.2	0.0073	0.0033	11448	*
rs12703774	7	140051063	0.3	0.1	0.8	6.5	0.011	0.0033	11448	SLC37A3
rs6749903	2	223653986	4	1.3	12	7.2	0.0073	0.0033	11448	*
rs8114863	20	4262648	3.8	1.2	11.3	6.4	0.012	0.0033	11568	*
rs9519469	13	105448972	5.5	1.2	24.8	6.2	0.013	0.0033	11364	*
rs12904694	15	94317520	0	0	NA	9	0.0027	0.0034	11328	*
rs2314655	4	17046272	4.8	1.6	14	9.8	0.0018	0.0034	11268	*
rs4723696	7	37740070	0.3	0.1	0.7	7.3	0.0067	0.0034	11292	GPR141 - EPDR1
rs7203133	16	66480429	5	1.4	17.3	8	0.0047	0.0034	11316	BEAN1
rs1323530	1	168489847	0.2	0.1	0.7	8	0.0047	0.0035	10945	*
rs16857261	1	181379512	0	0	NA	9	0.0027	0.0035	10923	*
rs17147421	7	124383948	0.3	0.1	0.7	7.3	0.0067	0.0035	10780	*
rs4388081	4	15383534	5	1.7	14.6	10.7	0.0011	0.0035	10714	C1QTNF7
rs6887413	5	10319416	0.3	0.1	0.7	8.2	0.0043	0.0035	10747	*
rs1828775	15	29013117	6	1.3	26.8	7.1	0.0075	0.0036	10516	*
rs154116	5	132910581	0.2	0.1	0.5	13.3	0.00026	0.0037	10318	FSTL4
rs2727714	12	119668082	0.1	0	0.6	9.9	0.0016	0.0037	10362	*
rs4809846	20	50101097	0.1	0	0.6	9.3	0.0023	0.0037	10197	NFATC2
rs7094615	10	113497321	0.2	0	0.8	6.2	0.013	0.0037	10318	*
rs7452689	6	104016969	0	0	NA	9	0.0027	0.0037	10230	*
rs1062852	8	87571252	0.2	0	0.8	6.2	0.013	0.0038	9960	CPNE3 - CNGB3
rs12613620	2	9234855	4.2	1.6	11.1	9.8	0.0017	0.0038	10076	*
rs17749656	8	96564170	3.8	1.2	11.3	6.4	0.012	0.0038	10043	*
rs2269762	17	7285831	0.3	0.1	0.7	7.2	0.0073	0.0038	9990	TNK1
rs2748992	6	52596575	7.5	1.7	32.8	9.9	0.0016	0.0038	10076	*
rs4724432	7	5215853	0.1	0	0.8	7.4	0.0067	0.0038	9950	*
rs17136127	5	113289181	3.8	1.4	10.2	8.2	0.0043	0.0039	9960	*
rs3807024	6	43657127	0	0	NA	9	0.0027	0.0039	9840	MRPS18A
rs4480736	15	46207523	0.3	0.1	0.9	5.6	0.018	0.0039	9680	*
rs1340400	1	102838036	5.3	1.6	18.3	8.9	0.0029	0.0041	9370	*
rs4805131	19	36097297	0.1	0	0.6	9	0.0027	0.0041	9250	*
rs9318214	13	74344393	0.2	0.1	0.6	10.7	0.0011	0.0041	9320	KLF12
rs2683172	17	71703725	0.1	0	0.6	9.9	0.0016	0.0042	9110	*
rs2997556	9	7449702	0.4	0.2	0.9	5.5	0.02	0.0042	9080	*
rs3099087	8	96703930	0.4	0.2	1	3.9	0.05	0.0042	8964	*
rs10086467	8	108464443	4.3	1.4	12.6	8	0.0046	0.0044	8712	ANGPT1
rs9520845	13	108991004	3.7	1.5	9	9.1	0.0025	0.0045	8424	*
rs11258126	10	13056700	6.5	1.5	28.8	8.1	0.0045	0.0046	8262	CCDC3
rs13017098	2	241103210	0.4	0.2	0.9	5.5	0.019	0.0046	8217	*
rs1716721	3	60681992	5.5	1.2	24.8	6.2	0.013	0.0046	8316	FHIT
rs4959409	6	733257	0	0	NA	11	0.00091	0.0046	8271	*
rs10245117	7	132786142	3.8	1.2	11.3	6.4	0.012	0.0047	8118	*
rs6812055	4	133407553	0.1	0	0.6	9.9	0.0016	0.0047	8064	*
rs6990353	8	6173354	0	0	NA	9	0.0027	0.0047	8118	*
rs9304191	18	36029365	4	1.3	12	7.2	0.0073	0.0047	8000	*
rs9991292	4	166971075	5.3	1.6	18.3	8.9	0.0029	0.0047	8091	TLL1
rs6088764	20	33793159	3.8	1.4	10.2	8.2	0.0043	0.0048	7984	EDEM2
rs7522124	1	163334643	0.2	0	0.7	8.1	0.0045	0.0048	7880	*
rs11239832	10	43419367	12	1.6	92.3	9.3	0.0023	0.0049	7768	*
rs4978996	9	114163257	0.3	0.1	0.7	8.3	0.0039	0.0049	7784	KIAA0368
rs6908743	6	37704553	6.3	1.9	21.4	11.6	0.00065	0.0049	7744	*
rs7020390	9	6470921	4.8	1.6	14	9.8	0.0018	0.0049	7704	UHRF2 - C9ORF38
rs8094228	18	24453731	0.3	0.1	0.9	5.8	0.016	0.0049	7696	*
rs9408754	9	9321951	11	1.4	85.2	8.3	0.0039	0.0049	7776	PTPRD
rs10199656	2	148138082	3.5	1.4	8.7	8.3	0.0039	0.005	7616	*
rs10990109	9	105218747	0.3	0.1	0.9	4.8	0.029	0.005	7648	*
rs4420751	2	43137879	0.3	0.1	0.7	7.2	0.0073	0.005	7624	*
