# Supplementary material for: Whole Genome SNP Genotyping and Exome Sequencing Reveal Novel Genetic Variants and Putative Causative Genes in Congenital Hyperinsulinism
Source: PLoS One. 2013 Jul 15;8(7):e68740. doi: 10.1371/journal.pone.0068740 (PMC3711910; doi:10.1371/journal.pone.0068740)
Supplement: Table S2 — Haplotype analysis of TLL1 locus. (XLS) [file pone.0068740.s005.xls]

## Sheet: haplotype TLL1
Table S2. Haplotype analysis for TLL1 gene
Haplotype	T	U	Chi-square	P-value	refSNP ID Haplotype (TLL1 gene)
GCTAC	6	21	8.9	0.0029	rs6716817|rs6730673|rs10205944|rs6749456|rs6705170
GGACA	20	5	8.7	0.0031	rs2322443|rs7658883|rs1566750|rs7656913|rs1503295
GAAGG	5	19	8.2	0.0043	rs1503295|rs6536939|rs1354306|rs4691229|rs17590218
AGGAG	23	5	11.6	0.00066	rs1503295|rs6536939|rs1354306|rs4691229|rs17590218
GGAGC	22	5	10.8	0.001	rs6536939|rs1354306|rs4691229|rs17590218|rs3775321
AAGGT	4	18	9.5	0.0021	rs6536939|rs1354306|rs4691229|rs17590218|rs3775321
AGGTT	3	19	10.9	0.00095	rs1354306|rs4691229|rs17590218|rs3775321|rs17047200
GGTTG	3	19	12.2	0.00049	rs4691229|rs17590218|rs3775321|rs17047200|rs17633393
GTTGG	3	20	12.7	0.00037	rs17590218|rs3775321|rs17047200|rs17633393|rs3756020
TTGGC	5	22	10.5	0.0012	rs3775321|rs17047200|rs17633393|rs3756020|rs17505781
