# Supplementary material for: Whole Genome SNP Genotyping and Exome Sequencing Reveal Novel Genetic Variants and Putative Causative Genes in Congenital Hyperinsulinism
Source: PLoS One. 2013 Jul 15;8(7):e68740. doi: 10.1371/journal.pone.0068740 (PMC3711910; doi:10.1371/journal.pone.0068740)
Supplement: Table S3 — Refined gene list. The table is including 221 gene symbols and criteria of inclusion. PMID, pubmed identification number; RGD, rat genome database (http://rgd.mcw.edu/). (XLS) [file pone.0068740.s006.xls]

## Sheet: Foglio1
Table S3. Candidate genes with reason for inclusion
Gene Name	Reason for inclusion
ABCC8	CHI causative, RGD_insulin Secretion
ACACB	PMID20225132
ACLY	PMID20225132
ACVR1C	RGD_insulin Secretion
ACVR2B	RGD_insulin Secretion
ADRA2A	RGD_insulin Secretion
ADRA2C	RGD_insulin Secretion
AKAP5	RGD_insulin Secretion
ANXA1	RGD_insulin Secretion
BAD	RGD_insulin Secretion
BLK	RGD_insulin Secretion
CACNA1A	RGD_insulin Secretion
CACNA1C	RGD_insulin Secretion
CACNA1D	RGD_insulin Secretion
CACNA1E	RGD_insulin Secretion
CACNA1H	PMID22974438
CACNA2D2	RGD_insulin Secretion
CAMK2G	RGD_insulin Secretion
CAMK2D	PMID10102681
CAPN10	RGD_insulin Secretion
CARTPT	RGD_insulin Secretion
CASR	PMID22974438
CCKAR	RGD_insulin Secretion
CD38	RGD_insulin Secretion
CDKAL1	PMID21151568
CHRM3	RGD_insulin Secretion
CLCN3	PMID22974438
CNR1	RGD_insulin Secretion
CPLX1	RGD_insulin Secretion
CPLX3	RGD_insulin Secretion
CPT1A	RGD_insulin Secretion
CPT1C	PMID20225132
CYB5R4	RGD_insulin Secretion
DGAT1	RGD_insulin Secretion
DOC2B	RGD_insulin Secretion
DRD2	RGD_insulin Secretion
EFNA5	RGD_insulin Secretion
EIF2AK3	RGD_insulin Secretion
EPAC2	PMID22974438
EPHA5	RGD_insulin Secretion
FAM3B	RGD_insulin Secretion
FAM3D	RGD_insulin Secretion
FASN	PMID20225132
FFAR1	RGD_insulin Secretion
FKBP1B	RGD_insulin Secretion
FOXA2	RGD_insulin Secretion
G6PC2	RGD_insulin Secretion
GABBR1	PMID22974438
GAL	RGD_insulin Secretion
GCG	RGD_insulin Secretion
GCK	CHI causative, RGD_insulin Secretion
GHRL	RGD_insulin Secretion
GHSR	RGD_insulin Secretion
GIP	RGD_insulin Secretion
GIPR	RGD_insulin Secretion
GLP1R	RGD_insulin Secretion
GLRX	PMID20225132
GLUD1	CHI causative, RGD_insulin Secretion
GNAS	RGD_insulin Secretion
GPD2	PMID20225132
GPLD1	RGD_insulin Secretion
GPR119	RGD_insulin Secretion
HADH	CHI causative, RGD_insulin Secretion
HHEX	PMID22974438
HIF1A	RGD_insulin Secretion
HLA-DRB1	RGD_insulin Secretion
HLA-DRB5	RGD_insulin Secretion
HMGN3	RGD_insulin Secretion
HNF1A	CHI causative, RGD_insulin Secretion
HNF1B	RGD_insulin Secretion
HNF4A	CHI causative, RGD_insulin Secretion
HTT	RGD_insulin Secretion
IDE	PMID22974438
IDH2	PMID20225132
IFNG	RGD_insulin Secretion
IL1B	RGD_insulin Secretion
ILDR2	RGD_insulin Secretion
INHBB	RGD_insulin Secretion
INS	RGD_insulin Secretion
INSR	CHI causative
IQGAP1	RGD_insulin Secretion
IRS1	RGD_insulin Secretion
IRS2	RGD_insulin Secretion
ISL1	RGD_insulin Secretion
ITPR1	RGD_insulin Secretion
ITPR2	RGD_insulin Secretion
ITPR3	RGD_insulin Secretion
JAK2	RGD_insulin Secretion
KCNB1	RGD_insulin Secretion
KCNB2	PMID22974438
KCNC2	RGD_insulin Secretion
KCNG2	RGD_insulin Secretion
KCNH2	PMID22974438
KCNH6	PMID22974438
KCNJ11	CHI causative, RGD_insulin Secretion
KCNJ12	PMID22974438
KCNJ15	PMID22974438
KCNJ3	PMID22974438
KCNJ4	PMID22974438
KCNJ6	PMID22974438
KCNMA1	PMID22974438
KCNN2	PMID22974438
KCNN3	PMID22974438
KCNN4	PMID22974438
KCNQ1	RGD_insulin Secretion
KCNS3	RGD_insulin Secretion
LDHA	PMID20225132
LDHB	PMID20225132
LDHC	PMID20225132
LEP	RGD_insulin Secretion
LRP5	RGD_insulin Secretion
MAFA	RGD_insulin Secretion
MARCKS	RGD_insulin Secretion
MC4R	RGD_insulin Secretion
MCU	PMID22904319
MDH2	PMID20225132
ME1	PMID20225132
ME2	PMID20225132
MGEA5	RGD_insulin Secretion
MICU1	PMID22904319
MTNR1B	RGD_insulin Secretion
MYO5A	RGD_insulin Secretion
MYRIP	RGD_insulin Secretion
NEUROD1	RGD_insulin Secretion
NKX6-1	RGD_insulin Secretion
NNAT	RGD_insulin Secretion
NNT	PMID20225132
NOS2	RGD_insulin Secretion
NR0B2	RGD_insulin Secretion
OXCT1	RGD_insulin Secretion
PC	PMID20225132
PCK2	PMID20225132
PCSK1	RGD_insulin Secretion
PDE3B	RGD_insulin Secretion
PDE4C	RGD_insulin Secretion
PDE8B	RGD_insulin Secretion
PDH	PMID20225132
PDX1	RGD_insulin Secretion
PFKFB2	RGD_insulin Secretion
PFKL	RGD_insulin Secretion
PFKM	RGD_insulin Secretion
PIM3	RGD_insulin Secretion
PIK3	PMID9677303
PKA	PMID22974438
PPP3CA	RGD_insulin Secretion
PPP3CB	RGD_insulin Secretion
PRKACA	RGD_insulin Secretion
PRKACB	RGD_insulin Secretion
PRKACG	RGD_insulin Secretion
PRKAR1A	RGD_insulin Secretion
PRKAR1B	RGD_insulin Secretion
PRKAR2A	RGD_insulin Secretion
PRKAR2B	RGD_insulin Secretion
PRKCA	RGD_insulin Secretion
PRKCE	RGD_insulin Secretion
PSMD9	RGD_insulin Secretion
RAP1A	RGD_insulin Secretion
RAP1B	RGD_insulin Secretion
RAPGEF3	RGD_insulin Secretion
RAPGEF4	RGD_insulin Secretion
RBP4	RGD_insulin Secretion
REST	RGD_insulin Secretion
RFX3	RGD_insulin Secretion
RFX6	RGD_insulin Secretion
RYR2	PMID22974438
RYR3	PMID22974438
SCN1B	PMID22974438
SCN3B	PMID22974438
SCN8A	PMID22974438
SCN9A	PMID22974438
SEC11A	RGD_insulin Secretion
SEC11C	RGD_insulin Secretion
SERCA	PMID22974438
SERP1	RGD_insulin Secretion
SFRP1	RGD_insulin Secretion
SIRT4	RGD_insulin Secretion
SLC16A1	CHI causative
SLC18A2	RGD_insulin Secretion
SLC24A6	PMID15060069
SLC25A16	PMID20225132
SLC25A4	RGD_insulin Secretion
SLC25A5	RGD_insulin Secretion
SLC25A6	RGD_insulin Secretion
SLC2A1	RGD_insulin Secretion
SLC2A1	PMID22974438
SLC2A2	RGD_insulin Secretion
SLC30A8	RGD_insulin Secretion
SMAD2	RGD_insulin Secretion
SNAP25	RGD_insulin Secretion
SOX4	RGD_insulin Secretion
SPCS1	RGD_insulin Secretion
SPCS2	RGD_insulin Secretion
SPCS3	RGD_insulin Secretion
SSTR5	RGD_insulin Secretion
STX1A	RGD_insulin Secretion
STXBP1	RGD_insulin Secretion
SYT5	RGD_insulin Secretion
SYT7	RGD_insulin Secretion
SYT9	RGD_insulin Secretion
TCF7L2	RGD_insulin Secretion
TFAP2B	RGD_insulin Secretion
TNF	RGD_insulin Secretion
TRPC2	PMID21744203
TRH	RGD_insulin Secretion
TRPC1	PMID21744203
TRPC4	PMID21744203
TRPC6	PMID21744203
TRPM2	PMID21744203
TRPM3	PMID21744203
TRPM4	PMID21744203
TRPM5	PMID21744203
TRPV1	PMID21744203
TRPV2	PMID21744203
TRPV3	PMID21744204
TRPV4	PMID21744203
TRPV5	PMID21744203
TRX1	PMID20225132
UCN3	RGD_insulin Secretion
UCP2	CHI causative
VAMP2	RGD_insulin Secretion
VGF	RGD_insulin Secretion
